# Supplementary material for: Comprehensive FGFR3 alteration-related transcriptomic characterization is involved in immune infiltration and correlated with prognosis and immunotherapy response of bladder cancer
Source: Front Immunol. 2022 Jul 26;13:931906. doi: 10.3389/fimmu.2022.931906 (PMC9360490; doi:10.3389/fimmu.2022.931906)
Supplement: Supplementary file 9 [file Table_1.xlsx]

## Sheet: black module
Genes
LPIN3
JMJD7-PLA2G4B
CLK1
C15orf17
TMEM178
ZNF692
OGT
STK36
CHKB-CPT1B
LUC7L
SFRS18
FCHSD1
SFRS5
NSUN6
DOPEY1
SH2B1
C1orf213
PCGF3
KIAA0895L
HDAC10
C1orf63
GOLGA6L9
IP6K2
NEIL1
CCNL2
TTLL3
GOLGA8A
ZNF276
LINC00265
MZF1
GABPB1-AS1
ATXN7L2
LINC01089
HERC2P2
GOLGA6L10
C2orf63
SUGT1L1
GAS5
LOC100133331
GOLGA2P10
ECHDC2
MAPK8IP3
LINC00893
SGSM2
PDXDC2
GTF2IRD2
GOLGA8B
GOLGA2P7
NCRNA00201
CCNT2
PYROXD2
PGPEP1
MST1P2
NKTR
PLXNB1
GTF2IRD2B
LRP5L
DNM1P35
ADAT2
FLJ13197
CATSPER2
EME2
AMT
PRICKLE4
CEP290
TCTE3
STRC
ALS2CR8
C11orf35
GTF2IRD2P1
AHSA2
D2HGDH
LOC100132287
CCDC146
PTP4A1
C17orf69
NEAT1
LOC646471
PLA2G6
UBE2Q2P1
PRR22
NSUN5P2
CSAD
SLC23A3
TBC1D3
LINC00894
INE1
OVGP1
SERINC4
ATG16L2
COLQ
KCNAB3
NSUN5P1
GOLGA6L5
AGER
C3orf35
LINC00653
DFNB59
CES8
CPT1B
URAHP
TBC1D3B
WDR52
MST1
FAM13AOS
TSNAXIP1
LOC100190986
TBC1D3H
C8orf77
LOC90834

## Sheet: blue module
Genes
MMD
KIAA1755
GFPT2
POSTN
FAM180A
BAG2
SFRP2
FAP
ALPK2
FAM20C
GREM1
PMP22
P4HA3
CLIC4
S1PR3
DNM1
SGMS2
CALU
HTRA3
GAS1
KDELR3
TWIST1
ODZ3
PRRX1
RAB3IL1
CNN3
CERCAM
CCDC80
GUCA1A
COL12A1
SGCD
FBXO32
FN1
EMP3
CTHRC1
DRP2
ANK2
HABP4
BNC2
WISP1
FNDC1
BEND6
ADAMTS12
TIMP2
KDELC2
TMEM158
CDX1
ISLR
APCDD1L
NRP2
PTGFR
PI15
F2RL2
GLI2
TMEM169
SLC30A4
COL6A2
SULF1
SFRP4
ALDH1L2
MICAL2
FNDC4
SNAP25
GPR1
AKAP12
NNMT
DPYSL2
GJC1
ARSI
GPC6
BICC1
THPO
ADAMTS6
SPON2
SORCS2
PPEF1
KIAA1462
ADAM12
COL6A3
TPST1
CPXM1
CAMK2A
ROR2
HS3ST3A1
COL6A1
FGF5
AEBP1
LOC100126784
OLFML2B
CFL2
PTGER3
SLC39A14
GSN
MKX
ADAMTS2
NT5DC3
IGFL2
ANXA6
FIBIN
TMEM200B
DPT
FAM26E
CCDC110
PTRF
PLS3
TPM1
ZNF469
LOX
MYADM
CYBRD1
FBN1
SVIL
ATP8B2
MFAP2
TNC
CYR61
RGS4
ABL1
ST3GAL2
CCIN
COL5A2
LRRC15
TENM3-AS1
GXYLT2
MOXD1
PXDN
COL5A1
CHST6
SSC5D
EMILIN1
FGFR1
FKBP10
COL15A1
COL3A1
RCAN1
PPAPDC1A
ADAMTS3
TNFSF4
HGF
RECK
GLT8D2
STXBP1
PDGFRB
SGIP1
OMD
TNFAIP6
CRISPLD2
COL1A2
PDGFRL
NID2
COL1A1
CALD1
KANK4
RCN3
CTSK
CHST1
VASN
GDF5
PRR16
RGS2
GAS7
SLC19A3
ADAMTS4
GATA6
MN1
KDELC1
SV2B
C1QTNF1
GEM
GPX8
COL10A1
COLEC12
SRPX
GLIS3
OSBPL10
INHBA
DIO2
EDNRA
BVES
MSC
DDIT4L
TCF7L1
F2R
MFAP5
LGI2
CPEB1
KLF17
IL11
HRASLS5
CCDC8
FSTL1
PNMAL1
GDF10
UCHL1
PEA15
NCAM2
SELM
COPZ2
C6orf123
TGFB3
AKT3
PITX3
VIM
HAS1
MXRA8
RASSF8
SCN2B
MMP3
CDH11
RUSC2
PCSK5
LUM
FBXO17
STK32B
LAMA1
ZEB2
HIC1
LATS2
IGDCC4
BMP1
FERMT2
IL1R1
FILIP1L
THBS1
NTN1
FMO1
FAM101A
FLNA
RFX8
COL16A1
PTGIR
AMOTL1
HOMEZ
RSPO3
RPSAP52
GLIS2
LGALS1
NTM
BGN
KCNJ8
ZAK
DACT1
TNFRSF19
ARHGAP24
FAM176A
THBS2
CXCL12
CTGF
STMN3
DCN
ZFPM2
CCL11
COL13A1
CD248
LEPREL2
COL5A3
PGM2L1
DNAJB5
GAS6
ADAMTSL1
DPYSL3
KIF26A
OLFML3
NTNG2
ADORA1
RRAD
WNT2
LOXL2
BACE1
BMP8A
PDIA5
DDR2
ITGB3
GULP1
COL8A2
FMOD
ADAMTS14
SCARF2
DIRC1
CDK14
SLIT2
TMEM200A
PRICKLE1
ECM1
RADIL
ENTPD1
HECW1
OLFML2A
LZTS1
SYDE1
ZNF521
GUCY1A3
APLNR
PRKCDBP
ATP10A
ITGA5
C6orf176
ASPN
LBH
NAV3
PRRX2
PDGFC
PRND
ELMOD1
HEPH
VCAN
SFRS13B
PALLD
SULF2
COL8A1
PPAPDC3
GLIS1
HILS1
TMEM90B
PDPN
OLFML1
MYH10
COL18A1
ABCC9
MRC2
DOK5
TWIST2
C5orf46
KCNE4
PRKG1
COMP
GGT5
LTBP2
ZCCHC5
TGFB1I1
TNN
DCLK1
RUNX2
STARD13
ECM2
ITGA11
WWTR1
JAM3
PTPRN
HHIPL1
DCLK3
LRRC32
GRK5
MMP11
POM121L9P
FAM196B
LTBP1
SEMA3A
C1QTNF2
EMP1
GPR124
CNPY4
CHN1
C11orf96
CYTH3
CHRD
SGCE
ZEB1
THY1
ADRA1D
NEXN
PCOLCE
EPYC
ARMC9
EHD2
PDLIM2
FSTL3
TUBA1A
TNFRSF12A
KIAA1614
ZFHX4
C13orf33
LHFP
C1QTNF6
DAAM2
TCF4
RARRES2
PURG
TGFB2
SERPINF1
SCN1B
SH3RF3
SCG2
GRIA3
PROS1
SPON1
ADCY9
ISLR2
LAMA4
CCDC125
TLL1
SCT
FBXL7
CD200
MFGE8
MXRA7
KCNA1
KLK4
ADAMTS10
PTPRD
PLSCR4
SPARC
KLHL4
LEPRE1
ENOX1
NKAIN4
PODNL1
MAP4K4
ANGPT1
PLXNA4
AMPH
ENPEP
SCD5
LOC283731
RBMS3
VAT1L
CST2
KLF9
IGLON5
UNC5C
LEF1
CCDC46
KLHL38
2022-09-04
C5orf62
GNB3
SORBS3
SEC24D
DKK2
PLXDC1
RUNX1T1
EPHA3
RBP1
HAPLN4
HTR2A
CUEDC1
RGMA
WWC3
COL4A2
KIRREL
UBTD1
GALNTL2
CDH2
SUSD2
FAM65C
ST6GALNAC5
PRPH2
FKBP9L
SOX11
UBE2QL1
PRRG3
ITGBL1
PDGFRA
CLSTN2
TRAM2
FBLN2
RPLP0P2
CLDN14
ANGPTL2
LIMS3
ART4
FGF14
CDR1
RCVRN
C5orf13
CD99
DSEL
ETV1
TGFBR1
PCDH18
CYTL1
ITGA1
FAM69C
HSPA12A
SGCG
TSPAN11
C20orf103
FAM198B
HEYL
C7orf10
ZFHX4-AS1
GUCY1B3
CCDC102B
SC65
FAM101B
MEG3
NCS1
TRPC1
KIFC3
LAYN
ZBTB46
KERA
NPR1
CADPS
IGFBP5
FAM19A1
NID1
XYLT1
REM1
ENPP1
FLRT2
C10orf72
CLEC11A
AFAP1L2
COL14A1
TMEM121
MYOZ3
SDC2
HTRA1
RORA
ADAMTS16
MXRA5
PMEPA1
RASD2
TSHZ3
CCDC102A
CACNA2D1
MMP16
AVPR1A
KCNA6
RBP7
PNMAL2
ANTXR1
TBXA2R
AHNAK2
ZPLD1
MFRP
PCDHGA9
IGFL3
MCAM
EFEMP2
CHST3
CHSY3
EYA1
RASSF9
TCEAL7
CSMD2
FZD8
COL11A1
OPCML
LPL
GAP43
ACAN
DCHS1
KAL1
CALB2
LPAR4
C6orf174
NBL1
AFAP1
TRPC4
LINC00654
CMTM3
TM6SF2
DNAJC12
FGF1
SLC22A3
COL4A1
MEF2C
STRA6
NUAK1
PDLIM7
CYS1
CD93
C14orf37
DKK3
LINC00922
LRRC55
ARHGEF10
SLC24A3
NOS3
SLC16A2
RNF212
SLC26A10
TIAM2
RASGRF2
ARHGAP20
LY6H
LINC01142
ANKH
SCG5
S1PR1
MYH8
JAM2
PPFIA2
PCDH7
KCNK2
GRIP2
GADD45B
GRASP
F2RL3
COL6A6
EBF3
MAGEL2
BPI
KCNT2
TIE1
EPDR1
MOV10L1
PCDHGA12
GRID1
NGF
NES
PCBP3
RTN4RL2
SAMD14
FGF16
RAMP3
SETBP1
LOXL4
GJA5
FAM48B1
RHOJ
FAM196A
METTL11B
LAMA2
TMEM130
NLRP12
SVEP1
GRP
KCNJ12
PRICKLE2

## Sheet: yellow module
Genes
TSPAN2
REEP2
CHRDL2
FXYD6
PDLIM3
SOD3
IGF1
DIXDC1
CSDC2
RAB23
LMCD1
FGF7
HSPA12B
NEGR1
MYLK
PLA2G5
MIR100HG
ACTC1
MAOB
C21orf34
MAP1A
TPSAB1
BOC
P2RX1
ALDH1B1
MSRB3
REEP1
PDZRN3
XPNPEP2
HSD17B6
TPM2
SFRP1
VTN
RBPMS2
PRUNE2
CDON
FLNC
MAP1B
SYPL2
GNAO1
ABCB5
TAGLN
APBB1
ADARB1
KCNK3
CLIP3
CH25H
TNXB
FGF2
NECAB1
SCARA3
CPA3
MGP
OLFM1
DES
PDZRN4
PKDCC
CRYAB
KCNMB1
SPEG
ADAM33
PDE5A
CHRDL1
MYL9
DIRAS1
KANK2
SYNM
ARMC4
ASB5
C7orf58
FHL1
DACT3
SLC2A4
AKAP6
PLP1
C1orf70
PTGIS
CPXM2
CILP
PRSS35
SELE
HPSE2
TPSB2
TMOD1
CNRIP1
PGM5
CGNL1
NRXN2
NCAM1
MEOX2
HSPB7
JPH2
WBSCR17
PDE1A
SLITRK3
RASL12
MMP23B
PLN
RSPO2
CNN1
MRGPRF
STON1
KIAA1644
OGN
RSPO1
RBM24
NAP1L3
NXPH3
ACTG2
ACTA2
ABI3BP
C8orf85
LRFN5
ITGA7
SCRG1
PCDH10
DCLK2
THRA
THBS4
HSPB2
WSCD1
ZCCHC24
ADCY2
NTNG1
LEFTY2
DIO3OS
DIO3
DHH
FILIP1
MYH3
RELN
KCNH2
TPO
PENK
GRIK5
NRXN1
TBX5
MRVI1
C14orf180
SOX10
GPR88
GPR162
HRNBP3
BCHE
HSPB6
CARMN
GALNTL1
PABPC5
ACOX2
LIMS2
GPR133
EML1
SORBS1
KCNS2
GNAL
OR51E2
ADRB3
LOC283856
F7
NCALD
NEURL
HLF
TMEM100
EBF1
RNF150
CMA1
PYGM
SCN7A
LOC572558
ANGPTL1
SMOC2
PRDM6
HDC
LRCH2
HAND2
DENND2A
TRPC3
GSTM5
SORCS1
VIT
MYOZ2
MAMDC2
TMEM59L
PKIG
LINC02817
CTSG
ZNF300P1
TYRP1
WNT9B
LMOD1
DGKB
ADAMTSL3
NKAPL
SLC8A3
C8orf84
SMIM10
GATA5
PODN
CACNA1C
CDO1
MFAP4
SLC7A3
TMEM229A
AOC3
DMD
ANKRD53
PRPH
FBLN5
LOC401093
SOBP
GNG11
TNS1
NBLA00301
TRIM63
POPDC2
CYP21A2
LINC01140
CLDN11
DIRAS3
GLP2R
SGCA
RNF112
FOXF1
TDRD10
SNED1
CYP46A1
FAM19A5
RGS22
HIF3A
TMEM35
C21orf122
PRELP
GNAZ
CCL14

## Sheet: brown module
genes
MAP3K14
ZBTB32
BTK
IL21R
FNBP1
HLA-DOB
MYO1G
DOCK2
CD37
BIRC3
CHRNA6
CTLA4
CCR8
WDFY4
IL10RA
CD38
CD19
C2orf89
CST7
ANKRD36BP2
STAP1
IL5RA
FCRL3
PARVG
RLTPR
CYTIP
SPIB
ANKRD55
AKAP5
ADAM6
BTLA
PTPN7
IRF4
LAG3
KIAA0125
EVI2B
LCN10
TOX
WAS
ICOS
ARHGAP9
FCRL5
ABCD2
ZC3H12D
DERL3
PTPN22
PTPRC
GZMB
BIN2
SASH3
FOXP3
IL12RB1
PLA2G2D
CD22
CD79A
RHOH
CXCL13
GBP5
IL2RB
TMC8
GFI1
CD48
CCL5
SYTL3
HMHA1
BMS1P20
POU2F2
GRAP2
MEI1
P2RX5
ARRDC5
IKZF1
C4orf7
PNOC
PRF1
CD7
CXCR5
INSM1
IL2RG
CD247
MGC29506
TIGIT
CCR4
FCRL2
PIM2
MAP4K1
LINC00494
CD83
C1orf200
CXCL9
LY9
GPR171
FAM159A
ACAP1
TLR10
IGJ
CR2
CFP
RASAL3
LTA
LGALS2
SPN
MCOLN2
CXCL10
BTN2A2
CCL19
NCR3
GBP1
CD27
SLC25A45
TCL1A
ZNF80
SLAMF1
RASGRP2
SLA2
SH2D1A
WARS
CD3E
CCR5
GZMM
PDCD1
ARHGAP15
ARHGAP30
LYL1
TRAF3IP3
MIAT
IL18R1
CD52
TIFAB
DOK3
CD5
CXCR6
LTF
SLAMF6
FUT7
KMO
CRTAM
FAM92B
C5orf39
MEOX1
CD8A
FLT3
ITGAL
LTB
TNFRSF13B
SIT1
ITGAD
CORO1A
IL22RA2
CLEC17A
C2orf85
ZBP1
DENND3
LCK
ITM2A
P2RY10
GPR65
EOMES
AMICA1
ITK
C20orf118
TAP1
CXCL11
SPNS3
CD6
BFSP2
NKG7
TBC1D10C
SH2D2A
PPP1R16B
JSRP1
HLA-C
RASGRP1
ADORA2A
LAX1
CD2
CLEC4C
RGS13
CD79B
SSTR3
UBD
FCER2
HHEX
MYO7A
BLK
CXCR3
POU2AF1
STAC3
TBX21
PAX5
FAM65B
JAKMIP1
DPF3
JAK3
FCRL4
P2RY8
SMTNL1
MIR155HG
TTC24
C8orf80
PSMB9
TNFRSF17
KIR2DL1
IFNG
NLRC3
CNR2
AICDA
GBP1P1
UBASH3A
CCL25
HLA-B
KCNA3
FCRL1
CCDC141
FCRL6
TAP2
TAGAP
SERPINA9
ZAP70
GTSF1L
SLC18A1
NAPSB
MS4A1
NLRC5
CXorf65
CPNE5
CLECL1
TRAF1
LAIR2
PTPRCAP
C17orf66
TSHR
DNASE1L3
STAT4
CD69
GPR174
NCR1
BATF2
CXCR4
LRRN3
THEMIS
PLA1A
2022-09-01
KIR3DL2

## Sheet: red module
genes
ZNF561
C9orf30
C1orf126
HSD17B2
NADSYN1
SLC16A1
PDE10A
MGST2
ZNF846
CYP3A5
BTBD16
ZNF440
ARHGEF10L
AATBC
FAM174B
MAML3
C1orf93
LINC00930
SRC
ZNF506
ZNF558
KIAA0020
PWRN1
TMC7
PCP4L1
ACP6
KRTAP5-9
KRTAP5-10
TMEM134
HECTD2-AS1
ZNF443
KRTAP5-7
ATF7IP2
TMEM63A
TP53TG1
ST3GAL5
BHLHE41
TMEM51
S100A6
IL9R
ZNF211
ASCC2
TDH
ZNF10
NPAS2
PPFIBP2
ZNF266
IKZF2
FER1L4
MFAP3L
TSPAN12
ZBTB7C
DNAJA4
C15orf2
FUCA1
HPGD
SORL1
PACRG
ACAA1
PATZ1
ABAT
C8orf55
CTSE
DACH2
MMEL1
BCAS1
PHGR1
KIAA1370
VSIG2
ACVR2A
VILL
ZNF321
TBX3
RNF128
ZNF552
IFT27
THRB
ZNF708
ATL3
DYRK1B
ZNF253
IFT140
ZNF816A
ATP8B1
WSCD2
F3
ADAD2
ZNF223
BCKDHB
LNX1
AGAP11
ENTPD3
ZNF737
TRAK1
CAPS
C1orf170
PSCA
PRR15
PCSK9
SLC14A1
PADI3
CTSH
KRTAP5-8
CLCF1
ZNF600
DHRS2
CYP4F22
LIPE
ZNF320
FXYD3
LARGE
CYP2J2
SLC5A7
HMGCS2
LDLRAD3
SIDT1
LINC01341
PLEKHA7
C10orf116
TOX3
CYP4F12
BAIAP3
ZNF100
ZNF429
ZNF493
SOX9
CYP4B1
ZNF91
FRY
SPERT
RAB15
TEKT5
ZNF43
STK17A
ACSBG1
EFCAB4A
FAM190A
DENND2D
ZNF177
DEGS2
POLR3G
GLOD5
CAPN9
SIGLEC15
TNFAIP2
DTX4
CYP2C8
OR13A1
INA
KRT19
C10orf129
C17orf28
FUT3
CAB39L
CYP4Z2P
KIAA1244
ACOXL
SPAG4
PLEKHA6
GOLT1A
BTG2
SNX31
PHLDB3
ZNF682
METTL7A
MYO1B
IDH1
KRT7
ZNF763
ACSL5
PIK3C2B
PPARG
LIMCH1
LRFN2
BMP3
BEND5
HS3ST5
SERPINB1
TST
POF1B
PLIN5
ISYNA1
ZNF711
ALOX5
EPS8L1

## Sheet: turquoise module
genes
BCAT1
CCL7
CHI3L1
EFEMP1
FGFR3
UNC5A
PDCD1LG2
CCL18
MCHR1
GLIPR2
SLC31A2
SSH3
C11orf75
SH3KBP1
FSD1L
NTRK1
C9orf21
C9orf109
PLEKHA4
DPP4
SLC41A2
CTSL1
SUSD3
TCP11L1
SURF4
C5AR1
LILRA6
ARRB2
XIRP1
SDS
DEPDC7
STX2
SLC12A8
C9orf110
BIRC7
CHST11
GNG4
SLFN11
SPHK1
CCDC109B
LOXL3
ARNTL2
TUBB2A
TSPAN4
ADAM19
DENND5B
PNMA1
ZBED2
EGR2
OSCAR
FBXO10
HMOX1
ST3GAL6
LILRB5
PLEKHH3
HOXB3
C1S
FAM124A
ASAM
TNFAIP8L3
MS4A4A
MPP1
HK3
HS3ST2
BACH2
FMNL1
CD180
TGFBI
CSF2RB
GPR176
P2RY6
MSR1
ITGAX
MARCO
ICAM1
LILRB3
KCNE1
SIGLEC7
C1R
ADPRH
PALM2-AKAP2
SLC7A7
CHST15
FAM49A
EGR1
C15orf48
FAM20A
PIP4K2A
VMO1
ANPEP
DEGS1
TNFRSF8
GNB4
DENND1A
SNAI1
DENND5A
KIF19
GLT25D1
C12orf70
APOE
DAB2
RAB42
CHST7
C17orf79
ITGAM
CORO1C
WNT7B
SYTL1
CD163
LINC00294
C10orf58
SIRPB2
IL10
CHST13
MRO
MFI2
SERPINB9
TCTEX1D1
C1orf38
RASSF4
TNFRSF1B
PCSK1
NFATC1
VEGFA
SMAD6
CBR4
MMP9
C13orf18
IRF8
CYP26B1
ANXA13
FCGR2A
HAVCR2
YWHAH
FAIM2
LILRB4
SLAMF8
UGT2B28
IL2RA
FKBP5
TMEM150B
LIMD1
TGM2
GNG2
IL24
RAI1
RASGEF1B
PLCD3
AP1G2
TMEM176A
MRAS
ATP8B4
LRRC25
CD300LF
ASAP1
CD109
TSPAN14
IL27RA
LILRA5
CCL26
TMEM176B
FCGR1A
PICK1
SLCO2B1
PAPSS2
PIK3AP1
LILRB2
MT2A
SLA
NFAM1
PLEKHO1
FCGR3A
SSTR5-AS1
RASSF1
DOCK4
IL32
STX1B
CYP1B1
IQGAP2
AP1S2
FPR3
FCER1G
HMGA2
CCBE1
RAPGEF1
SLC16A10
EGR3
ANKRA2
GNA12
CRYBB1
PADI2
MRC1
IL7R
TTC7A
ANXA1
CYBB
PCDH9
EID2B
DOCK11
IL27
SLC6A8
KIF17
SHOX2
CXCL3
ARL4C
CD14
NLRP3
PDE4B
NELL1
CCL2
CAV1
NCKAP1L
PPM1J
EVI2A
CCL21
SGTB
ACAT1
NUCB2
PTGS1
FBXW5
TUBB6
SLC22A5
C1orf216
BIN1
EHD1
LPA
LAT2
FCGR1B
PILRA
HEXIM1
IGF2BP2
PIK3R6
RGS10
TREML2
KATNAL1
CRHBP
KCNN3
PLA2G4C
RAMP1
GPR183
SLITRK6
PLEKHH1
C1QA
TFEC
NCF2
LILRA3
IGSF21
AXL
MS4A6A
GAL3ST4
CD209
SPI1
CXCL5
PPIP5K1
TYROBP
ACTB
ITGB2
C1QC
DOK2
LY86
NEK6
FERMT3
FMO2
TXLNB
SIGLEC1
CLCA4
C3AR1
TBX6
CCL13
NCRNA00152
BATF3
SLC8A1
MGC12916
FPR1
C1orf162
RGS20
GLIPR1
NFIL3
SLC2A3
DNAJC5B
CEBPE
CD226
SNX8
SAMSN1
TM7SF4
C1QB
ID1
AOX1
AIF1
HCK
CD53
PTPRJ
ACTN1
SRGN
ANKRD29
AQP9
MPO
SERPINE2
CSF2RA
SLC45A3
CXCL2
CERKL
CADM3
ITGA4
C4A
PLA2G7
TLR6
SAMHD1
IFI30
KCNMA1
CD86
SEMA6A
GYPC
NR4A3
LYZ
RNASE6
RENBP
CREM
CLEC4D
CD300E
DOCK10
OSM
BCL2A1
EPSTI1
LAIR1
IFFO1
WIPF1
MPEG1
GPR77
CAPN14
CYTH4
CR1
RHOF
SGPP1
OLR1
VSIG4
FLVCR2
TRPS1
ZNF33B
FAM108C1
HLA-DQA1
LOC100130872
LIX1L
TMCC3
GDPD2
FMNL3
ST6GALNAC4
HSD3B7
SH2B3
C20orf141
ZMYND8
CHI3L2
ADAP2
SEMA3F
AMOTL2
CCR1
CMKLR1
GPRC5C
SECTM1
C12orf59
ZMYND15
TREM2
ALOX5AP
SIGLEC10
GPR68
RAPGEFL1
NPC1
AK1
TRPV2
SLC1A4
HDAC9
SELPLG
MT1M
SERPINA1
PGAP1
P2RX7
ABLIM2
WIT1
CTSZ
SLC11A1
PLEK
PDE4DIP
CYP27A1
RORB
IL6
HLA-DPB1
CD84
POU6F1
ZDHHC14
LILRB1
DTX1
SACS
VCAM1
RASGRP4
APOC2
RNF19B
SNX10
PCOLCE2
CAMK1G
C22orf26
SNX20
DMRT3
HEG1
SLCO5A1
ZNF385B
MYO1F
SLC22A16
KIAA1949
SOCS1
SIGLEC9
MIR4435-2HG
CD46
NEFH
L1CAM
RCSD1
RAB31
NLRC4
FPR2
TNK1
ACTBL2
SYT11
LCP2
AOAH
JAZF1
PRR5L
CCL23
CD274
MT1G
TNFRSF9
S1PR2
MS4A7
LRRC2
TNFRSF21
MECOM
STEAP4
PIK3R5
IFITM3
CSF1R
SIGLECP3
SLC17A9
C19orf59
C14orf49
CD33
FAM162A
QSOX1
STEAP1B
IL12RB2
COMT
PALM2AKAP2
CMAH
IGSF6
FAM78A
ARID5A
SLC2A5
LOC90246
MT1A
B4GALNT1
CD80
ARHGAP31
IL13RA1
RNASE1
CD300C
PIPOX
TRIM2
KLHL6
CDH26
CD28
JDP2
COL9A1
TEAD4
CCL8
MT1H
LOC100129034
SPRED2
CPVL
MT1L
PLAUR
CLEC4G
SLITRK2
KCNAB2
AGR2
TNFAIP8L2
TMEM149
EPHB2
TNFRSF18
PTGDR
HCST
C19orf38
KLF5
TMC4
HPSE
TRERF1
PARVB
C11orf1
FAM167A
SIRPA
RELL1
HERC5
RGS1
KIRREL2
TMEM154
MAMLD1
APBB1IP
ADAMDEC1
TLR8
ODZ2
GFOD1
HAPLN3
FYN
CAMK1
RFPL1S
CCL3
ATP6V0D2
MAP1LC3C
KCNK13
GABARAPL1
CD70
RGS18
RELT
EPB41L3
LY96
CHST12
ENPP3
TNFAIP3
SYNGR3
TMEM26
CSF2
ADCY7
FAM46B
MNDA
APOC1
ALDH4A1
CLEC5A
MAFB
OTUD1
ELAVL4
SERPINA3
FOLR2
CXorf21
C9orf139
SHH
S100A10
KIAA0922
STARD8
RUNX3
FCGR2C
CPA4
TNFSF8
KLHL5
FCGR2B
TDO2
HAS2
WT1
RXRA
C14orf139
CLCN3
SSTR2
OSBPL6
P2RY14
KCNQ5
DSE
FOXA1
FCAR
CD300A
NCRNA00181
STK17B
PRAM1
C6orf114
ACP5
CLIC5
LINC02716
MMP8
MICB
FOXH1
PLXND1
LRRK2
SNTG1
CSF3
TNFSF12-TNFSF13
ITPRIPL1
FCGR1C
TRIM36
ARSJ
CEACAM4
PLCL1
SLC6A9
KLF10
GPR132
CTSB
SH2D4A
SPATC1
RNASE3
HSD11B1
MAP7
SRCIN1
SLC2A14
GNGT2
CD300LB
VEGFC
FYB
MUC2
KLHL31
HLA-DMB
TM6SF1
CNTLN
CCL4
EIF5A2
C21orf81
PAPPA
C17orf100
IL31RA
PLEKHO2
S100P
KIAA1274
GGTA1
KIAA0247
ABCA5
ANKRD20A9P
LYN
WNT5B
PAEP
TM4SF19
EID3
CLEC4E
COL23A1
GPX2
DTWD2
C10orf99
OXCT1
STAB1
PLEKHM1P
ICAM4
CD72
PLAU
SAMD10
NOTCH2
NFIX
HLA-DPA1
ATP2C2
MMP25
OR5M11
HLA-DQB1
GALE
RASGRF1
GPR34
SLC44A3
IL34
TFAP2B
LST1
LGALS12
NUPR1
NFE2
HLA-DRA
MATK
NMT2
A1BG
EEF1A2
EMR2
VENTX
C19orf35
CD97
PTPRR
PIK3CD
CLEC7A
PALM2AKAP2
BDKRB1
TNFRSF4
ARHGAP32
NCRNA00173
LRP5
FAM70A
RNASE2
HLA-DRB6
FGL2
PTCRA
STAC
FOXQ1
DYSF
HS3ST3B1
UGT1A1
IL20RA
CLEC4A
OPTN
GPNMB
FBLN7
IYD
ST8SIA1
CAPN13
KRT81
SLC15A3
SLC39A8
KRTCAP3
TNFSF12
SLC4A8
LINC02085
DAZ1
LAPTM5
HLA-DQA2
SLC15A1
SLC43A3
ZNF436
EBI3
TLR1
FAM3D
MIPOL1
LILRA2
IFITM1
2022-09-06
HES1
CAV2
TBXAS1
C2
IFITM2
GPR97
FAM69A
RAB33A
C5orf58
FSTL4
FLI1
C10orf95
ARHGEF19
RGS9
CSGALNACT1
ANXA5
CYTSB
PTGDS
PLA2G4F
LOC644936
GAB3
BEST1
GDPD5
OTOA
MSN
CACNA1E
ADORA3
SGCB
CIITA
FAM13A
VNN1
IL4I1
NOD2
PLCL2
DAZL
ARHGAP22
BDKRB2
AZU1
NCF1
FLJ36031
BMP2K
HPGDS
SLC26A1
DQX1
TCN2
CLEC10A
MAOA
FMNL2
SLC47A1
OGFRL1
ACOT9
DRAM1
CREB5
MT1X
OXGR1
KCNG2
CD244
EMR3
FFAR3
MFNG
MYO5A
SOCS3
CNKSR1
DYRK3
RARRES3
PTPLA
RAB39
LOC653653
SYNPO
TYMP
ST6GAL1
GCNT1
TMEM30B
MAPRE2
LAMP3
CHADL
CASKIN1
TNFSF13B
CLEC6A
CXCL16
ZNF396
CSF1
SH3YL1
ELMO1
KIAA1522
LRRC33
MYBPH
TNFRSF6B
PTGER2
NCF1B
FLJ42627
PLK2
BET3L
SIGLEC12
NUAK2
NHEDC2
SOD2
KLRD1
RTN1
F13A1
CDA
LAP3
LOC653786
VSTM1
HLA-DOA
MOBKL2B
TNIP3
SARDH
CCR2
CASP5
HIVEP3
DUBR
ITGA9
TOX2
CYP4F2
PKD2L1
ESRP2
VASH1
FAM129A
GPBAR1
MAPK10
NACC2
STOM
RSAD2
GLT1D1
FAM43A
TSGA10
AMZ1
HLA-DMA
RASA3
OVOL1
TTYH2
LOC100130987
ADA
UBE2E2
EPB41L2
CHP2
C17orf87
HLA-DRB1
ABI3
CR1L
NGFR
KCNA2
MS4A14
UAP1L1
TLR7
TIMP1
C1orf54
NCF1C
STX11
CLIC2
MAP7D3
GRHL1
NRP1
C21orf63
ALDH1A1
PLCB2
EMR1
CCL24
HLA-DQB2
ITPR2
HCLS1
CCNG2
CHMP4C
ASGR2
RFTN1
HS6ST3
CFI
CD82
AHR
ADAMTSL4
DPEP1
SLC35E2
ITPRIP
MDGA1
SPP1
SLC24A4
PLXNC1
GYPE
MT1E
SAMD12
RAB25
GBGT1
SIRPB1
GALNT10
INSRR
CCDC11
CEACAM21
CCDC64B
GPR110
PTX3
SLC26A5
LILRA1
FOLR3
CFB
RETN
TRIM47
GIMAP1
RRAGC
CHIT1
C6orf97
IFI6
SERPING1
ALDH2
FAM84A
S100B
2022-03-01
C1orf127
CCL4L1
FADS3
LYPD6B
GIMAP4
HLA-DRB5
ARHGAP4
GGT6
FAAH
IL1R2
CD1D
BNC1
POMC
CDK6
CRIP1
GPR141
G0S2
ZNF804A
C17orf51
CCDC88A
TREM1
NINJ2
PRDM1
IL15RA
OSMR
LRIG1
SRMS
SERPINF2
SAA2
KCNJ5
NMUR1
SLC39A12
CLC
IFIT1
GIMAP5
EMR4P
ERBB3
UGT1A3
FAM126A
SAA1
L3MBTL
TRPC2
GFRA2
SHE
IFIT2
PPP1R9A
SEMA4G
PIK3CG
HSPA7
NT5E
GPR84

## Sheet: green module
genes
MTHFD2
FANCC
CDC25B
PHF19
CDK5RAP2
C9orf40
TCF19
MDC1
MCM2
CHEK1
PSIP1
OBFC1
WDR34
CIRBP
ATOH8
TUBG2
NUP188
MCM8
C13orf27
USP1
CTSL2
FAM83D
E2F1
RHEBL1
MSH6
IMPA2
AES
MCM6
DSN1
RPL4
GPR19
QSOX2
RFC4
TARS
CDCA5
RPL3
TPX2
HNMT
KLHL3
IARS
DIAPH3
TPT1
CTPS
CENPO
ZNF367
RMI1
C22orf32
RAD18
FEN1
SMC2
FOXM1
MCM10
ORC1L
SLC9A7
DISP1
DSC2
GINS1
CENPA
MYBL2
C14orf145
SMS
MELK
TXNIP
MYBL1
CENPI
LOC441089
CHAF1B
C1orf135
SHCBP1
ECT2
NUP155
CDK2
TRIP13
ACYP2
ATAD2
ELOVL5
LHX2
CEP55
CDC20
GGH
KPNA2
SNX30
DSCC1
ANLN
NCAPG2
PAQR4
POC1A
PSMC3IP
WDR62
PRIM1
TYMS
SHMT1
RPL34
STMN1
TK1
BRCA1
CDKN3
GINS2
CCNE2
CKAP2L
C1orf112
NRM
KIF24
KIF2C
PDXP
GSG2
DEK
SAC3D1
PLK1
AURKA
MKI67
FANCB
MPHOSPH9
CDCA8
STIL
ORAI3
CKS1B
SYNE2
HIGD1B
CDC6
KIFC1
RAD54L
C5orf34
RBL1
HIST1H2BJ
WDHD1
GTF3C4
CDT1
CDK5R1
FARP2
FHIT
RACGAP1
HELB
FAM72D
ARHGAP6
IPPK
WDR31
RNASET2
TSPO
GPRIN1
WDR76
TNFRSF14
TRIM44
KIAA1958
CLSPN
KIF23
TRIB3
KCNQ1
CDCA3
ACADSB
SGOL1
NEIL3
GINS4
FBXO43
FAM72B
C17orf91
C14orf159
OTX1
C2orf48
SKA3
KIAA1524
PPM1N
DTL
NDC80
PKMYT1
KIF18A
MCM4
DEPDC1
NCAPH
NLN
SKA1
C21orf57
BIRC5
KIF15
MAD2L1
FAM72A
KIF18B
CDCA7
MFHAS1
PRC1
PSAT1
FAM40B
AMY2B
DLGAP5
DPF1
EXO1
DHCR24
CENPF
TMEM38B
KIF4A
NEK2
HIST2H3C
MNS1
RAD51AP1
UBE2C
AURKB
IDUA
PRR11
FAM64A
SPC24
BRIP1
ADHFE1
NUF2
KIF14
EPR1
C9orf140
ACCS
CTF1
NPDC1

## Sheet: grey module
genes
NAV2
ANXA10
SEMA4B
D4S234E
SPOCD1
SLC25A25
MME
ARHGAP29
UBAC1
MESP1
PLXNB3
NFIB
SMAD3
DZIP1L
C20orf70
B3GALNT1
ANKRD50
DUSP14
SH3BP1
HOXD13
HOXB6
ZNF385A
TRAF2
OSR2
MED22
SLMO1
DDAH2
BTF3
RHBDL3
C9orf47
PYCR1
CYP4F35P
SLC6A12
DHRS3
ENAH
LOC100133985
TFF1
PIWIL4
SPTAN1
DGKA
SRGAP2
AIG1
TRIOBP
NDUFA4L2
UAP1
LIPG
RFK
RTN3
VEPH1
FAM102A
ACAA2
SPATA20
ACOT7
CORO6
NCKAP5
TXNRD1
ARRDC4
CTNNAL1
ARRB1
COX7C
ARAP3
C19orf39
SLC1A3
MAP3K5
MEX3B
SSTR5
BLCAP
DUSP6
NRCAM
PLCH2
ERN2
C17orf44
MKNK2
ZNF792
FUT4
KIAA0564
APOL1
HIBCH
C10orf67
PTN
FZD2
FLJ44606
IGF2BP3
EREG
EPHB6
PECR
ESM1
SPDEF
IFT122
FABP6
CLCA3P
TMPRSS4
AQP3
GNPDA1
KCNG3
ARG2
OR9K2
LDB1
NCRNA00086
SLC31A1
GPR98
TCN1
KHK
RFX7
HOXB4
DUOXA2
C6orf105
SLC24A1
SLC25A43
CA12
PKN3
TRIM6
NT5M
IL17RD
ELAVL2
MGLL
FGD1
HOXB8
CDKN2B
ABCA10
OSGIN2
SPINK2
STEAP1
MESP2
PNCK
DUOX2
HOXB5
NCEH1
AREG
HOXD1
NUPR2
HTR1D
CRTAC1
TUBB2B
ASAP2
LINC01124
DPM2
NEURL3
ST3GAL1
RASGEF1C
FBN2
CAPNS2
C1orf53
ALDOA
DAND5
RBM44
MYO1E
CACNA1I
SHROOM3
LONRF1
IFI27L1
KIAA0895
TMEFF1
CDKN2BAS
PVRL1
EFNB1
PRTFDC1
HOXD3
FOXD3
SLC30A3
SLC7A4
DHDPSL
PPFIA4
OCIAD2
PLEKHG5
C2orf66
TBC1D16
DOK7
ANXA3
MPP2
KALRN
C1orf190
LDHB
AQP12B
COCH
CRISPLD1
HAPLN1
FAM155B
SIGLEC6
VSTM2L
NACA2
GNE
BMP7
TFF2
HOXB13
CEACAM19
FAM117B
GALK1
MAMSTR
ICAM5
MIA
SPAG17
GNAQ
C18orf45
CNIH3
RGS6
HHAT
RGS9BP
LPCAT4
SDC1
EGOT
SALL4
PKN1
PHGDH
B4GALNT3
HEBP2
PYGO1
CDKL2
GKN1
C5
TAGLN3
P4HA1
PTK6
TXNDC17
RABGAP1L
SLC38A2
SCML2
ZNF296
ADD2
LAD1
TSKS
DSC1
RAB30
CAPG
CLDN6
PSG4
PLA2G4D
LGALS3
TSKU
LDHAL6B
RASAL2
B3GNT8
ACY1
DUOX1
SLC27A4
ANKAR
HSF2BP
SOX15
ANKRD36
PRKCG
MCTP2
PITPNM2
CSTB
SULT1A1
NKX6-1
HOXA11AS
FNDC5
LHX1
ADSSL1
TBX1
GFRA3
LOC646999
ZNF432
RASSF2
OBSCN
LOC100130238
GIPR
AK5
PKD1L2
CPLX2
ME1
AIF1L
PSD4
ABCC3
PTPRU
HAS3
C9orf98
IGFBPL1
SH2D5
LRRN4
HOXA9
KCNH3
ABCA4
NEDD9
KCNE1L
2022-03-04
C9orf9
ASRGL1
RTKN
2022-09-03
C20orf117
C1QL4
CA9
CDH19
DNAJC22
ALG1L
ANGPT2
WDR72
C6orf192
SV2C
RNF144A
CENPP
TMEM132A
PPP1R3G
METRNL
KLK5
BMPR1B
ABTB2
MGAT1
ACCN2
PRAG1
POPDC3
RIPK4
ST20
SCAMP5
OR1Q1
SLC6A10P
HFM1
DNAH8
LY6D
TRIB2
F5
RARRES1
PCNXL2
EHD3
FADS1
ECHDC3
LOC93429
CNTNAP3
CPM
PLEKHN1
P2RX6
CHGA
SLC29A1
KRT86
TRIML2
TTC7B
DHDH
C19orf36
WDR38
CDK18
GJB4
TNNI1
IL17RE
RNF157
EAF2
AS3MT
PWAR1
BEX4
ACOT6
SMPX
TEAD1
TNFRSF14-AS1
KLK7
C21orf15
SGEF
LOC256880
SOCS2
CCL28
NPAS3
CACNG6
C14orf73
GALNT4
NUDT12
SKINTL
CHRNA9
PSG5
HECTD2
ICOSLG
C10orf114
ABCC6
FGD6
NETO1
FAM114A1
KIAA1383
CNTNAP2
C10orf47
INSC
WDR69
CD177
FOXD1
CYP2C9
GCLM
GABRP
TET1
C9orf68
MAGEA11
NAT8
LASS1
MS4A8B
C10orf125
ZNF167
APBA2
SNTN
IMPDH1
KITLG
TUBB3
SP5
SLC2A1
CYP4F11
PRTG
C5orf25
TNFRSF10B
C20orf114
PBX3
PDE3B
DNAJC28
ZNF132
KRT13
LRRC8A
S100A1
ABCC5
C14orf45
IGFN1
BCAR3
KIAA1161
PYGB
LOC730668
RUNDC2A
ATP10B
GSTZ1
ALX1
TFF3
PITX2
SERPINB7
EPHX3
WNT11
NAT8L
CTH
DCBLD2
LRIT3
CNGB1
C1QL1
SLC28A3
MMP7
LRRC18
FLJ42875
HOXB1
PLA2G10
SPINK7
C20orf199
PLA2G16
VAV3
KCTD11
RRAGD
CCRN4L
HOXB7
LCN15
KCNH4
TDRD9
LINGO3
SLC25A27
MUC16
HTR3A
PCP2
ADAM23
BFSP1
C20orf26
PTPN13
PIGZ
ELOVL4
C1orf87
NKAIN2
CYP2C19
MYH15
RTL1
SHISA2
HOXA1
BAALC
EGLN3
GADD45G
SYT9
TRIM7
HOXB2
ESYT3
SNCA
NRTN
FAM83C
C1orf220
TMEM151A
BEST3
LOC148696
SLC44A4
NMUR2
GDF1
KLK1
IL29
NLRP1
GPSM1
TNFRSF11B
C6orf15
HOXD4
CCDC67
APOL2
TMEM55A
LAMA5
SLC37A2
CAPN8
RIPK3
TMCO3
PROM2
ZNF300
C12orf75
SLC16A9
FAM110C
GALNT6
WEE2-AS1
NUDT14
SRCRB4D
BPIL1
DPP10
SLC4A11
PLAG1
LYZL6
FAM83F
NEURL1B
C3orf54
FAM5B
PRDM16
SRGAP1
QPRT
LRRC20
C6orf81
MAPK8IP1
SLC2A9
NRG1
SH2D3A
MCC
BCAM
CDC42EP3
LRAT
POLR2J3
CRLF1
C10orf82
TRPM3
C17orf93
ENKUR
FCRLB
ALDOC
MYO16
C1orf105
PHYHIPL
SDCBP2
FAM184A
KRT15
LPPR1
KSR1
ABCC6P2
NR4A1
FAAH2
MAPK8IP1P2
DCTN1-AS1
SELL
ACCN5
BCL2
PIWIL2
GABBR1
IL1B
GTSF1
ANKRD36B
IGSF10
CYP2U1
TNFRSF25
APLP1
LINC00896
PTPRS
FAM181A
SLAMF9
FAM66E
HIST2H4A
TNS4
FAM81A
LINC02893
C9orf44
SYT8
SULT1A2
AKAP7
IRS1
MOGAT2
SYT12
AASS
GPR39
ACTN3
SRPK3
GAB2
STON2
C6orf227
ST7OT1
SLITRK5
MT1DP
IL17D
ZNF608
C20orf46
ABCA1
TULP2
ID2
GNAI1
C9orf170
MAN1B1-DT
GJD3
MYBPC3
FAM57B
AQP12A
LBX2-AS1
STAC2
SMIM1
RPH3AL
TESK2
SYT4
WNT10B
TMEM47
EMID2
TM4SF1
HS3ST1
TFR2
IRX5
KIAA1210
SLC5A12
PKIA
GGT8P
HRCT1
ELFN2
AKR1C2
RLBP1
PSORS1C1
GPRC5B
SLC7A8
PAK6
EDARADD
RGS17
TAS1R3
NRXN3
ZDBF2
C1orf106
SLC4A3
HK2
GPR64
SLC30A10
KRTAP5-3
STAB2
PDE4C
RASL10B
SEMA4A
C8orf56
ZNF655
C17orf107
GPA33
DHRS9
RD3
SOST
DDX26B
ELOVL3
KLKP1
ELMO3
FAM171A2
MCOLN3
ACRC
ZIC5
IL13RA2
LINC02591
ROPN1L
NNAT
DRD2
CISH
TAS2R10
FBLN1
MAP6D1
CLIP2
HCG2P7
C1orf64
ABCC4
ITPR1
TP63
ACSL4
FAM27A
GREB1
C15orf34
DLK2
GALNT5
CLDN19
DAD1L
DFNB31
GSTP1
PHEX
SCART1
SHROOM2
CASC15
CAND2
TMEM136
GNRH2
KLK6
FRMPD1
TMEM95
KLHL34
LOXHD1
TEAD2
C6orf25
GRPR
ABO
FGD5
SERINC2
LMX1B
RNF125
NFIC
MLF1
MGC12982
C6orf27
NMNAT3
SLC7A2
FGF11
C21orf128
MAFG-DT
HOXD9
PAX8-AS1
HTR6
NUDT13
EDN1
ZNF287
LMTK3
CYP4X1
ZFP3
ARSD
SOAT1
GPR37
C16orf74
GPR161
C1RL-AS1
GLYATL2
TTLL7
RASAL2-AS1
CHCHD10
DPYSL5
TMEM91
KCNB2
SLAIN1
EFCAB12
GSDMB
KHDC1
BDNFOS
CD55
MS4A3
NDRG4
ITPKA
SCG3
ACCN3
ZG16B
FAM27C
CLDN9
CDH8
RDH8
FAM180B
COL29A1
TMCC2
COBLL1
FABP5
FAM183A
HIST1H2AC
UGT1A6
KCNK9
MPZL2
LINC01001
MRGPRE
NR1I3
STAG3
UBE2Q2P2
LOC26102
ESR1
CRAT
MIRLET7BHG
SMIM32
C6orf208
C9orf125
HRASLS2
NMNAT2
FAM86B3P
CSRP2
CTTNBP2
STK32A
PTH
SLC23A2
MURC
CLDN20
SLC44A5
NOG
SMAGP
PYY
C21orf129
PATE2
MDFI
LTK
MYO15A
TMOD2
NRAD1
PARM1
STEAP3
FAM71E1
GJB5
PAX6
RHOD
AFAP1L1
DGKH
STXBP5L
ULBP1
SIGLEC5
ADAM28
HSPA6
JMJD1C-AS1
CDKN2A
NOS1
CCND1
EDA
PAK7
UNC13A
GJA3
C6orf41
PRR34-AS1
TCHHL1
ALOX12P2
DMBX1
GPR56
SLC16A6
GNA14
EGR4
MYLK4
UNC5CL
C9orf128
ETNK2
VWC2L
ALS2CR12
IBSP
GPR111
FAM46D
PSG3
NFATC2
USP2
ID4
PAQR5
MYPN
WNT3
TTLL6
GALNT13
ANKRD13B
CYP2C18
UCKL1AS
SLC4A10
ARHGEF16
ZYG11A
CDR2L
NXNL2
ID3
TXNDC6
DVWA
REP15
ALS2CL
ANO9
HOXC13
ZNF502
ACCN4
FLJ34503
SNTB1
MFSD6L
PSG9
P704P
MYF6
SLC5A2
HOXC4
HOPX
KLF14
MST1R
BDNF
SLC6A20
H2AFY2
NRGN
C3orf72
HS6ST2
BCAN
TEX15
ARHGEF37
UPP1
SLC18A2
C9orf152
OLFM4
ANKRD26P1
RTN4RL1
HCN2
TDRKH
C17orf72
RAET1L
ALMS1P
PGBD1
MGAT4C
PLEK2
NPNT
MAN1A1
C4orf6
ZNF257
CHRNA2
RRN3P1
PSG1
IVL
NPBWR1
C2CD4B
OR7A5
MUC4
CACNG4
LINC00847
KIAA0664P3
USH2A
NWD1
CECR2
CLCA2
BTNL9
TEX13A
LINC00887
OR10AD1
CEACAM22P
CHRNE
SLC26A4-AS1
FSD1
BMP5
LRGUK
DSCAM
MB
SHISA3
FOXD4L1
XK
PDZK1
C1QTNF8
LOC541473
MYADML2
HOXA11
HUNK
GPC3
TMEM195
LOC283070
GIP
ALDH1L1
MAST4
ADM2
CYP4Z1
SCARNA12
RNF222
PPP2R3A
PLEKHG7
LINC02593
CDH12
FAT1
C21orf84
PCDHB14
SERPINB2
NEUROG2
ASGR1
CBS
CRLF2
ABCG1
FER1L6
HPR
KREMEN2
TSSK1B
C1orf68
GSTO2
ANGPT4
SMOC1
FAT2
ABCA3
FAM19A2
AGAP8
CXCR2
CDIPTOSP
TRIM46
FEZ1
2022-09-05
MYH2
SULT1B1
POTEF
MYBPC1
NCRNA00162
MYT1L
C10orf62
TCHH
FLJ12825
ZFP42
PAK3
MLPH
KCNK12
C7orf71
FAM66A
CDH17
CARD11
HSPB3
B4GALNT2
PTH2R
RNF144B
C7orf65
C1orf152
KCNN2
MYT1
FOXP2
HCG22
HR
PRKAR2B
KLK8
GRIN2C
DMGDH
C2CD4A
NBPF3
MYL2
FBXO16
TKTL1
CLEC2L
HIST1H1E
PLCXD3
HGC6.3
BHLHA15
SYT2
CNGB3
C14orf182
HIST1H2BK
KCNJ4
CP
TCF7
EPGN
ITGA2B
SPTBN2
RASSF6
CYP8B1
FAT3
PRSS3
ZSCAN4
FBN3
IL20
FAM47C
OR11H12
PSG6
APOC4
SLC2A7
WDR64
DBN1
LUZP2
PHYHD1
ALPP
TSPAN5
HIST1H2BC
FABP3
WIF1
NLGN4X
BTNL8
SPINK6
RDX
MAML2
CYP2B7P1
NKX2-5
CCT8L2
GLRB
PRM2
HIST4H4
SLC7A1
RDM1
VTCN1
SRPX2
IPW
EPHX1
TPTE2P3
C6orf118
DUSP8
LHX6
CXorf30
PI3
HPD
TPTEP2
SPRY2
KLHL33
PCDH8
TAS2R3
RUNDC3A
RAC3
GPR157
C1orf65
ARHGAP28
GYS2
XKR6
UROC1
MYH16
HRK
SLITRK1
CPN2
DUOXA1
LMO1
ANG
PRSS21
RBM11
ATP12A
LIFR
CALML3
GPR44
ZFP91-CNTF
AKNAD1
PRSS1
C12orf74
GPX7
CXXC5
GPR156
SPIRE1
COLEC10
C15orf52
SIRT4
ST8SIA6
FAM178B
DAPL1
ZDHHC19
LY75
CST6
FXYD7
MCART2
DNAJB3
OIT3
MTAP
FOXJ1
C11orf9
LINC00452
HMP19
TMEM90A
GOLGA7B
STOML3
MIR205HG
SDR42E1
JUN
SPEF2
TREML3
PEG10
AGPAT9
EFS
MAPK8IP2
SNORA39
LGSN
LCT
TEX14
RXFP3
OR52L1
IRS4
MFSD2A
C8orf73
MEST
OR2A14
CXADRP3
PRAC
ESRRG
ZNF311
UPK3BL
HSD17B3
CPA2
ZNF626
MGC26647
NTF4
CYP4F3
VIL1
C1orf61
IRGM
AQP7P1
FST
MSI1
SPACA4
DLEC1
FRMD5
