# Supplementary material for: Comprehensive FGFR3 alteration-related transcriptomic characterization is involved in immune infiltration and correlated with prognosis and immunotherapy response of bladder cancer
Source: Front Immunol. 2022 Jul 26;13:931906. doi: 10.3389/fimmu.2022.931906 (PMC9360490; doi:10.3389/fimmu.2022.931906)
Supplement: Supplementary file 10 [file Table_2.xlsx]

## Sheet: Univariate Cox regression
Hub genes	Hazard ratio	95%CI_low	95%CI_High	p-value
P4HA3	1.12667	1.02919	1.23338	0.00979015
CALU	1.45846	1.16367	1.82793	0.00105396
ODZ3	1.08262	1.02072	1.14827	0.00822847
CERCAM	1.30869	1.1357	1.50804	0.00019996
FN1	1.13501	1.04518	1.23256	0.00261019
BEND6	1.176	1.04959	1.31764	0.00520457
ADAMTS12	1.09669	1.02335	1.17528	0.00895611
KDELC2	1.29807	1.06737	1.57864	0.0089748
F2RL2	1.13593	1.04276	1.23742	0.00351283
GLI2	1.13321	1.03766	1.23756	0.00539235
GPR1	1.08219	1.01921	1.14907	0.0098232
TPST1	1.34356	1.14389	1.57809	0.00032108
PTGER3	1.10587	1.03013	1.18718	0.00543352
PLS3	1.38788	1.13354	1.6993	0.00150594
SVIL	1.28755	1.09188	1.51829	0.00265439
CLK1	0.69559	0.529761	0.913328	0.00899001
LUC7L	0.74713	0.599339	0.931364	0.009535
SFRS18	0.663962	0.500413	0.880962	0.00453429
OSBPL10	1.38849	1.16275	1.65806	0.000288227
UCHL1	1.10865	1.03559	1.18687	0.00302331
C1orf63	0.750066	0.609727	0.922706	0.00650642
IP6K2	0.703538	0.540684	0.915445	0.0088545
GAS6	1.17583	1.05773	1.30713	0.00270818
FLNC	1.09555	1.02634	1.16942	0.00612624
MAP1B	1.17919	1.0554	1.3175	0.00358206
TTLL3	0.795339	0.681987	0.927531	0.00351259
PRICKLE1	1.18171	1.06899	1.30631	0.00109712
ECM1	1.17196	1.04095	1.31947	0.00870531
ABCC9	1.15863	1.03865	1.29247	0.00829314
RUNX2	1.20752	1.05629	1.38041	0.00574437
LTBP1	1.25641	1.06761	1.47858	0.00600504
EMP1	1.3383	1.17069	1.52992	1.97058e-05
CYTH3	1.50402	1.21415	1.8631	0.000186712
PTGIS	1.09392	1.02706	1.16513	0.0052729
TLL1	1.12779	1.04897	1.21253	0.00114095
MXRA7	1.3122	1.09675	1.56997	0.00298545
NCRNA00201	0.692962	0.558374	0.859991	0.000871747
CCNT2	0.762899	0.621539	0.93641	0.00964383
HSPB7	1.09082	1.02218	1.16408	0.00875269
SLITRK3	1.05739	1.01485	1.10172	0.00773588
LRP5L	0.769871	0.646114	0.917332	0.00344474
CUEDC1	1.30997	1.08895	1.57583	0.00418508
PCDH10	1.11322	1.04934	1.18098	0.000374376
CD99	1.24018	1.05361	1.45978	0.00965895
ZFHX4-AS1	1.06512	1.01682	1.11572	0.00771164
C17orf69	0.765384	0.643847	0.909864	0.00244034
BCHE	1.09355	1.02347	1.16844	0.00813402
FLRT2	1.16136	1.06776	1.26317	0.00048467
PLA2G6	0.808067	0.688757	0.948045	0.00893505
PMEPA1	1.14288	1.03266	1.26487	0.00984834
NSUN5P2	0.760023	0.630939	0.915517	0.0038602
AHNAK2	1.12804	1.05149	1.21016	0.000778251
SCN7A	1.06414	1.01903	1.11125	0.00490547
GAP43	1.08565	1.02983	1.14449	0.00227641
COLQ	0.809613	0.702313	0.933306	0.00359737
DGKB	1.07387	1.02908	1.12061	0.00104201
DKK3	1.19545	1.05163	1.35893	0.00633822
CPT1B	0.820551	0.706665	0.95279	0.00947778
FGF16	1.09331	1.0294	1.16119	0.0036996
SETBP1	1.22041	1.08785	1.36912	0.000685362
C8orf77	0.811778	0.714027	0.922912	0.00144551
LAMA2	1.21942	1.08548	1.36989	0.000832865
